# Supplementary material for: Endoscopic Ultrasound-Guided Radiofrequency Ablation as an Future Alternative to Pancreatectomy for Pancreatic Metastases from Renal Cell Carcinoma: A Prospective Study
Source: Cancers (Basel). 2021 Oct 20;13(21):5267. doi: 10.3390/cancers13215267 (PMC8582413; doi:10.3390/cancers13215267)
Supplement: Supplementary file 1 [file cancers-13-05267-s001.zip]

Archive with 2 entries (2 files):
- cancers-1394185-supplementary.pdf
- cancers-1394185-Video S1.mp4
